# Supplementary material for: The choice of 16S rRNA gene sequence analysis impacted characterization of highly variable surface microbiota in dairy processing environments
Source: mSystems. 2024 Oct 21;9(11):e00620-24. doi: 10.1128/msystems.00620-24 (PMC11575208; doi:10.1128/msystems.00620-24)
Supplement: Table S1 — Taxonomic and ecological output for each swab sample. [file msystems.00620-24-s0001.xlsx]

## Sheet: TableS.1
				Table S.1. Taxonomic and Ecological output for each swab sample
No	ID	Site	Site	Reads-OTU approach	Reads-ASV approach	No. OTUs	No. ASVs	Facility	Season	Room	Object	Zone	Density	APC (log10) per swab	Sanitation Frequency	Shannon (OTU, unnormalized	Shannon (ASV, unnormalized	Pielou (OTU, unnormalized)	Pielou (ASV, unnormalized)	Chao1 (OTU, unnormalized data)	Chao1 (ASV, unnormalized data)	Aitchinson (OTU, unnormalized data)	Aitchinson (ASV, unnormalized data)
1	sample-1	B.01.2	1	139588	138116	47	82	Facility 2	Fall	Raw	Drain	three	Medium	4.83	Weekly	2.29558	2.83127	0.59623	0.642489	47	82	35.8984	48.5899
63	sample-2	B.01.4	1	129331	128949	10	21	Facility 2	Spring	Raw	Drain	three	Medium	4.21	Weekly	0.737814	1.75894	0.320429	0.577738	10	21	21.1577	30.8119
123	sample-28	B.02.2	2	150439	149896	39	49	Facility 2	Fall	Raw	Hose	two	Low	1.3	None	1.45547	1.65292	0.397282	0.424717	40	50	28.6192	35.9126
139	sample-30	B.02.3	2	122834	110104	47	49	Facility 2	Winter	Raw	Hose	two	Low	2.88	None	2.66529	2.87954	0.692258	0.739896	47	49	39.3281	41.8333
129	sample-29	B.02.4	2	142989	141786	21	20	Facility 2	Spring	Raw	Hose	two	Low	2.2	None	0.671449	0.895687	0.220543	0.298988	21	20	25.6268	26.0512
273	sample-56	B.03.3	3	123478	121214	57	58	Facility 2	Winter	Raw	Hose	two	Medium	3.65	None	2.19587	2.68543	0.543123	0.661364	57	59	37.1893	40.6544
272	sample-55	B.03.4	3	90883	86764	26	29	Facility 2	Spring	Raw	Hose	two	Low	2.94	None	1.78489	1.9039	0.547833	0.565409	26	29	28.7445	30.0522
283	sample-69	B.04.2	4	68709	68016	59	55	Facility 2	Fall	Raw	Cleaning Tools	two	Low	2.73	None	2.1595	2.15281	0.52961	0.537217	59	55	34.3494	33.9637
241	sample-450	B.04A.1	4	128182	127698	32	40	Facility 2	Summer	Raw	Cleaning Tools	two	Low	1.7	None	0.996991	1.18707	0.287671	0.321798	32	43	25.8828	27.5106
284	sample-72	B.05.2	5	113171	107246	66	77	Facility 2	Fall	Raw	Door	three	Low	2.53	Weekly	2.1116	2.39845	0.504004	0.552154	66	77.3333	39.9724	44.546
285	sample-75	B.06.2	6	193996	191857	26	24	Facility 2	Fall	Raw	Floor Object	three	Low	1.54	as needed	0.555731	0.516795	0.170569	0.162614	26	24	29.1904	29.0324
286	sample-77	B.07.4	7	93569	91046	37	38	Facility 2	Spring	Raw	Drain	three	Low	2.68	as needed	1.54433	1.84454	0.427683	0.507078	37	38	30.1693	33.1827
287	sample-79	B.08.2	8	160829	160570	15	15	Facility 2	Fall	Raw	Floor Object	three	Medium	4.06	None	0.103193	0.0939258	0.0381062	0.0346839	15	15	19.4106	20.6499
288	sample-81	B.08.3	8	113900	112143	43	42	Facility 2	Winter	Raw	Floor Object	three	Medium	4.36	None	1.53861	1.67392	0.409073	0.447851	44	45	28.7479	31.8015
217	sample-4	B.10.2	9	165859	160592	21	20	Facility 2	Fall	Raw	Cleaning Tools	three	Medium	3.06	None	0.960828	1.29469	0.315592	0.432177	21	20	22.8937	25.6852
265	sample-5	B.10.3	9	176359	156980	16	18	Facility 2	Winter	Raw	Cleaning Tools	three	Low	0	None	1.85579	2.25189	0.669336	0.779101	16	18	32.0443	34.0841
294	sample-9	B.12.3	10	146514	144395	55	59	Facility 2	Winter	Raw	Door	three	Medium	3.33	Weekly	1.49927	2.18612	0.374131	0.536138	55	59	33.9175	41.3241
4	sample-11	B.13.4	11	76753	75375	5	5	Facility 2	Spring	Post-Pasteurization	Floor Object	three	High	6.67	None	0.394979	0.350528	0.245414	0.217795	5	5	22.5308	22.5199
232	sample-428	B.13B.1	11	96719	93237	50	58	Facility 2	Summer	Post-Pasteurization	Floor Object	three	High	6.26	None	1.67619	2.26679	0.428472	0.558262	51	58.5	27.1509	34.7424
16	sample-13	B.15.2	12	130018	127677	53	71	Facility 2	Fall	Filling	Conveyor	three	High	6.51	Weekly	2.53904	2.98112	0.639509	0.699353	53	71	37.8209	46.7152
30	sample-15	B.15.3	12	155330	153977	14	18	Facility 2	Winter	Filling	Conveyor	two	Low	3	Weekly	0.560258	1.4734	0.212295	0.509761	14	18	19.381	27.2733
18	sample-132	WS.E6.3	146	113147	111469	101	98	Facility 1	Winter	Office/Hallway	Floor Object	four	High	5.15	No information	1.47177	2.4237	0.443389	0.528619	101.5	99	37.0156	40.9863
24	sample-14	B.15.4	12	128952	128446	34	36	Facility 2	Spring	Filling	Conveyor	two	High	8.37	Weekly	1.47177	1.77139	0.417362	0.494316	34.5	36	30.3585	34.1573
233	sample-431	B.15A.1	12	106439	105595	57	67	Facility 2	Summer	Filling	Conveyor	two	High	6.3	Weekly	1.76008	1.79812	0.435335	0.427646	57	67	30.9678	35.423
37	sample-16	B.16.2	13	139790	132759	34	33	Facility 2	Fall	Filling	Wall/Ceiling	three	High	5.36	Weekly	1.86176	1.82847	0.527954	0.522941	34	33	35.7724	36.2218
74	sample-21	B.17.3	14	159989	159803	39	45	Facility 2	Winter	Filling	Conveyor	two	High	5.95	Weekly	1.37881	1.82667	0.376359	0.479861	39	45	25.3071	31.6113
64	sample-20	B.17.4	14	126349	125583	29	36	Facility 2	Spring	Filling	Conveyor	two	High	7.72	Weekly	1.62442	1.85322	0.48241	0.517151	29	36	26.1864	29.1448
83	sample-22	B.18.2	15	172985	172841	26	28	Facility 2	Fall	Filling	Wall/Ceiling	three	Low	1.98	Weekly	0.59497	1.09256	0.182613	0.327879	26	28	20.2429	23.564
97	sample-24	B.18.3	15	177551	177343	15	22	Facility 2	Winter	Filling	Wall/Ceiling	three	Medium	3.5	Weekly	0.305924	1.25651	0.112968	0.406501	15	22	18.9164	27.4941
93	sample-23	B.18.4	15	144318	143769	34	38	Facility 2	Spring	Filling	Wall/Ceiling	three	High	5.17	Weekly	1.10004	1.09374	0.311949	0.300677	34	39	29.0977	31.1925
234	sample-432	B.18A.1	15	100812	99438	35	45	Facility 2	Summer	Filling	Wall/Ceiling	three	High	8.31	Weekly	1.52901	1.90766	0.430059	0.501136	35	45.5	29.8312	36.7308
117	sample-27	B.19.3	16	106993	106915	26	38	Facility 2	Winter	Filling	Cart/Rolling Bins	three	Medium	4.63	Daily	0.896182	1.59054	0.275063	0.437252	26	38	23.6412	31.5287
109	sample-26	B.19.4	16	74661	73097	22	26	Facility 2	Spring	Filling	Cart/Rolling Bins	three	High	7.8	Daily	0.970601	0.974489	0.314004	0.299098	22	26	23.9126	26.7274
144	sample-31	B.20.2	17	148936	146629	53	50	Facility 2	Fall	Filling	Non-FPE Structure	three	Low	2.11	None	1.40748	1.58529	0.354503	0.405235	53	50	35.574	37.4473
160	sample-33	B.20.3	17	156477	155531	11	15	Facility 2	Winter	Filling	Non-FPE Structure	three	Low	2.6	None	0.156413	1.10041	0.0652295	0.406349	11	15	19.8122	25.9236
152	sample-32	B.20.4	17	168548	168372	23	28	Facility 2	Spring	Filling	Non-FPE Structure	three	Medium	4.03	None	0.384408	0.566647	0.122599	0.170052	23	28	21.5036	26.5211
167	sample-34	B.21.2	18	163775	163775	9	13	Facility 2	Fall	Filling	Drain	three	High	6.2	as needed	0.122451	0.763601	0.0557298	0.297706	9	13	15.7885	16.8342
173	sample-35	B.21.3	18	168694	168188	31	31	Facility 2	Winter	Filling	Drain	three	High	5.03	as needed	0.507965	1.14533	0.147923	0.333528	32	32	21.5219	24.9571
235	sample-435	B.21A.1	18	118419	117327	48	56	Facility 2	Summer	Filling	Drain	three	High	7.72	as needed	1.14653	1.65561	0.296169	0.411297	48	56	25.105	32.4258
183	sample-36	B.22.2	19	113875	110899	18	18	Facility 2	Fall	Filling	Non-FPE Structure	three	Medium	4.98	Daily	1.74605	1.76354	0.604093	0.610142	18	18	26.0019	27.5098
203	sample-38	B.22.3	19	157227	156534	28	49	Facility 2	Winter	Filling	Non-FPE Structure	three	High	7.37	Daily	1.09467	1.61388	0.328513	0.414685	28	50.5	26.6394	34.6851
193	sample-37	B.22.4	19	164039	164023	14	17	Facility 2	Spring	Filling	Non-FPE Structure	three	High	8.24	Daily	1.18023	1.29215	0.447217	0.456071	14	17	20.4147	23.1306
210	sample-39	B.23.4	20	155448	155395	15	22	Facility 2	Spring	Filling	FPE Structure	two	Medium	3.58	Daily	1.08246	1.2989	0.399718	0.420214	15	22	19.5543	25.6213
226	sample-41	B.25.4	21	117879	117857	15	15	Facility 2	Spring	Warehouse	Fan/Vent	three	High	5.2	as needed	0.226964	0.782416	0.0838108	0.288922	15	15	17.5183	19.5624
240	sample-45	B.26.3	22	112706	106578	51	49	Facility 2	Winter	Warehouse	Door	three	Low	2.2	as needed	2.10858	2.34519	0.536286	0.602594	51	49	38.5892	39.002
258	sample-48	B.27.3	23	154777	154277	33	31	Facility 2	Winter	Warehouse	Forklift/Pallet Jack	three	Low	0	as needed	0.191816	1.00132	0.0548593	0.29159	33	31	22.792	28.1339
264	sample-49	B.28.2	24	99911	96400	88	88	Facility 2	Fall	Warehouse	Floor Object	three	Low	2.86	as needed	1.71187	2.21046	0.382342	0.4937	88.3333	88.25	39.1864	42.6846
268	sample-51	B.28.3	24	106746	103295	101	90	Facility 2	Winter	Warehouse	Floor Object	three	Low	2.83	as needed	2.67247	2.7874	0.579068	0.619448	101	90	44.0681	44.6422
236	sample-442	B.28A.1	24	83738	82464	66	68	Facility 2	Summer	Warehouse	Floor Object	three	Medium	3.1	as needed	1.24303	1.64033	0.29669	0.388748	66	68	28.2229	35.2457
271	sample-53	B.29.3	25	133291	130522	42	33	Facility 2	Winter	Warehouse	Cleaning Tools	three	Low	2.38	None	0.931041	1.3082	0.249097	0.374144	42	33	30.3672	31.3654
270	sample-52	B.29.4	25	69289	67033	27	20	Facility 2	Spring	Warehouse	Cleaning Tools	three	Medium	3.57	None	0.82771	1.06705	0.251138	0.356191	27	20	24.7246	22.6394
275	sample-59	B.30.3	26	144722	144274	31	34	Facility 2	Winter	Warehouse	Non-FPE Structure	three	High	7.67	None	2.03262	2.21719	0.591912	0.628748	31	34	28.0564	32.9178
274	sample-58	B.30.4	26	52622	52098	31	36	Facility 2	Spring	Warehouse	Non-FPE Structure	three	High	8.43	None	1.59779	2.04588	0.465287	0.570914	31	36	26.2258	31.6243
237	sample-444	B.30A.1	26	118991	118301	44	49	Facility 2	Summer	Warehouse	Non-FPE Structure	three	High	7.42	None	1.65791	1.73732	0.438115	0.446404	44	49	26.9447	30.281
276	sample-60	B.31.2	27	149393	148877	49	61	Facility 2	Fall	Warehouse	Forklift/Pallet Jack	three	Medium	3.74	as needed	0.678204	1.14728	0.174264	0.279085	49	61	29.6726	34.4626
278	sample-62	B.31.3	27	137904	136674	79	75	Facility 2	Winter	Warehouse	Forklift/Pallet Jack	three	Medium	3.26	as needed	0.921039	1.23602	0.210791	0.286281	79	75	34.3504	37.1684
277	sample-61	B.31.4	27	130299	130288	14	16	Facility 2	Spring	Warehouse	Forklift/Pallet Jack	three	Medium	3.98	as needed	0.204067	0.57238	0.0773258	0.206442	14	16	16.2386	18.6497
238	sample-445	B.31A.1	27	56252	55522	56	50	Facility 2	Summer	Warehouse	Forklift/Pallet Jack	three	Low	2.83	as needed	1.05542	1.30385	0.262193	0.333293	56	50	28.4435	30.8479
279	sample-64	B.32.4	28	139358	139283	26	29	Facility 2	Spring	Warehouse	Forklift/Pallet Jack	three	Medium	3.66	as needed	0.279074	0.758366	0.0856556	0.225215	26	29	17.8175	20.4045
239	sample-446	B.32A.1	28	95684	94853	72	71	Facility 2	Summer	Warehouse	Forklift/Pallet Jack	three	Low	2.69	as needed	0.782057	1.14988	0.182866	0.269754	72	71	26.724	32.1988
280	sample-66	B.33.2	29	131668	127464	66	52	Facility 2	Fall	Warehouse	Door	three	Low	2.85	None	1.78941	1.71283	0.427101	0.433492	66	52	41.789	40.3138
282	sample-68	B.33.3	29	146712	144306	58	48	Facility 2	Winter	Warehouse	Door	three	Medium	3.11	None	0.692077	1.06873	0.170444	0.276073	58	48	30.2593	30.3534
281	sample-67	B.33.4	29	88948	85177	69	56	Facility 2	Spring	Warehouse	Door	three	Medium	3.09	None	2.33252	2.43856	0.550887	0.605802	69	56	38.7884	38.2142
2	sample-103	B.E1.2	30	113386	112683	56	56	Facility 2	Fall	Filling	Non-FPE Structure	three	Low	2.41	Daily	0.700838	1.18607	0.174106	0.294649	56	56	29.1305	30.5898
289	sample-83	B.E1.4	30	120911	120067	35	35	Facility 2	Spring	Filling	Non-FPE Structure	three	Medium	3.63	Daily	0.44733	0.988949	0.125819	0.278158	36	36	24.6099	26.038
297	sample-95	B.E10.3	31	90450	89493	14	10	Facility 2	Winter	Post-Pasteurization	Non-FPE Structure	three	Low	1.6	No information	0.958708	1.31346	0.363277	0.570428	14	10	22.3249	22.8519
290	sample-84	B.E10.4	31	160980	159864	23	24	Facility 2	Spring	Post-Pasteurization	Non-FPE Structure	three	Low	0	No information	0.829141	1.28443	0.264437	0.404156	23	24	23.3675	25.1995
3	sample-108	B.E2.3	32	168162	168106	26	29	Facility 2	Winter	Filling	Forklift/Pallet Jack	three	Medium	3.37	as needed	0.340258	0.847064	0.104435	0.251556	26	29	18.0742	23.0185
291	sample-85	B.E2.4	32	145567	145405	19	24	Facility 2	Spring	Filling	Forklift/Pallet Jack	two	Medium	4.86	as needed	0.192528	1.14287	0.065387	0.359613	19	24	17.7137	21.6333
292	sample-86	B.E3.4	33	124427	123653	36	41	Facility 2	Spring	Filling	Non-FPE Structure	three	High	5.17	No information	1.21889	1.98619	0.340137	0.534845	36	41	27.8864	33.373
8	sample-117	B.E4.2	34	120679	120058	36	37	Facility 2	Fall	Warehouse	Conveyor	three	Medium	3.18	Weekly	1.02411	1.41762	0.285784	0.392592	36	37	26.3863	29.1695
9	sample-118	B.E4.3	34	75673	68078	112	79	Facility 2	Winter	Warehouse	Conveyor	three	Medium	3.45	Weekly	2.32634	2.15426	0.493024	0.493027	113	79	44.3021	39.5719
13	sample-123	B.E5.2	35	114843	110481	65	77	Facility 2	Fall	Warehouse	Door	three	Low	2.76	No information	1.84055	2.25113	0.440915	0.518238	65	77	36.9997	42.7808
293	sample-88	B.E5.4	35	75547	75322	28	33	Facility 2	Spring	Warehouse	Door	three	Medium	3.93	No information	0.67492	1.11654	0.202545	0.31933	28	33	23.8554	25.8958
15	sample-128	B.E6.2	36	70339	66998	58	50	Facility 2	Fall	Warehouse	Non-FPE Structure	three	Medium	3.6	Daily	2.35404	2.37929	0.579749	0.6082	58	50	38.7388	37.7601
19	sample-133	B.E7.2	149	54841	52721	56	43	Facility 2	Fall	Warehouse	Floor Object	three	Low	2.85	No information	1.9561	2.15874	0.485944	0.57395	56	43	33.9102	33.518
20	sample-134	B.E7.3	37	62675	53741	38	28	Facility 2	Winter	Warehouse	Non-FPE Structure	three	Medium	3.26	No information	2.46012	2.31117	0.676306	0.693586	38	28	37.765	33.0618
295	sample-90	B.E7.4	37	79055	70442	21	22	Facility 2	Spring	Warehouse	Non-FPE Structure	three	Low	2.2	No information	1.55361	1.5768	0.510295	0.51012	21	22	28.3157	27.8384
23	sample-139	B.E8.3	38	53538	51031	65	62	Facility 2	Winter	Office/Hallway	Floor Object	four	Medium	3.79	as needed	2.07092	2.1188	0.496101	0.513383	66	63	34.629	34.6789
27	sample-143	B.E9.3	39	169220	169060	23	29	Facility 2	Winter	Post-Pasteurization	FPE Structure	two	High	6.36	No information	0.575538	1.18403	0.183556	0.351625	23	29	19.6851	24.6519
296	sample-92	B.E9.4	39	155298	152490	30	31	Facility 2	Spring	Post-Pasteurization	FPE Structure	two	Low	2.3	No information	1.27951	1.79554	0.376193	0.522872	30	31	28.8961	31.8178
242	sample-457	NL.01.1	40	86264	79993	64	57	Facility 3	Summer	Raw	Floor Object	three	Low	2.78	Weekly	2.68682	2.54147	0.646043	0.628601	64	57	40.1771	41.7883
31	sample-150	NL.01.2	40	56620	56413	12	16	Facility 3	Fall	Raw	Floor Object	three	High	5.15	Weekly	0.965294	1.15481	0.388463	0.416511	12	16	23.7658	26.8916
33	sample-152	NL.01.3	40	68411	66913	30	23	Facility 3	Winter	Raw	Floor Object	three	Medium	3.7	Weekly	0.811835	0.688071	0.238691	0.219446	30	23	31.7305	28.6968
32	sample-151	NL.01.4	40	69514	68296	26	18	Facility 3	Spring	Raw	Floor Object	three	Low	2.68	Weekly	1.24674	1.17394	0.382659	0.406157	26	18	26.5653	25.4981
248	sample-464	NL.02.1	41	75346	69294	83	89	Facility 3	Summer	Raw	Non-FPE Structure	two	Medium	3.05	as needed	3.312	3.399	0.749519	0.757246	83	89.5	40.4312	46.3473
48	sample-174	NL.02.4	41	55891	55864	11	12	Facility 3	Spring	Raw	Non-FPE Structure	two	High	7.99	as needed	0.755854	0.763987	0.315216	0.307451	11	12	22.0074	23.6102
61	sample-197	NL.03.3	42	145186	144179	25	28	Facility 3	Winter	Warehouse	Forklift/Pallet Jack	three	High	5.77	as needed	1.47966	1.7488	0.459682	0.524818	25	28	29.5347	33.0247
82	sample-219	NL.04.2	43	52764	52210	16	32	Facility 3	Fall	Warehouse	Forklift/Pallet Jack	three	Medium	4.02	as needed	1.62587	1.88876	0.586409	0.544981	16	32	24.4489	30.7253
85	sample-221	NL.04.3	43	145605	144764	62	67	Facility 3	Winter	Warehouse	Forklift/Pallet Jack	three	High	5.55	as needed	1.73223	1.79219	0.419717	0.426235	62	67	33.9949	37.7512
84	sample-220	NL.04.4	43	126952	124281	51	73	Facility 3	Spring	Warehouse	Forklift/Pallet Jack	three	Medium	3.82	as needed	1.74226	2.00389	0.443118	0.467058	52.5	74	32.1437	38.7588
259	sample-481	NL.05.1	44	62885	62024	62	65	Facility 3	Summer	Warehouse	Cleaning Tools	three	Medium	3.45	None	2.16181	2.16172	0.523803	0.517852	62.5	65.5	29.5555	35.5707
102	sample-249	NL.05.4	150	106980	104003	65	56	Facility 3	Spring	Warehouse	Floor Object	three	High	5.15	None	1.53891	1.45277	0.368655	0.360906	65	56	38.6703	39.0231
110	sample-260	NL.06.2	45	140853	106838	26	25	Facility 3	Fall	Warehouse	Non-FPE Structure	three	Low	2.38	None	1.63389	1.61648	0.501485	0.502188	26	25	29.1513	31.4533
112	sample-262	NL.06.3	45	128917	127678	45	43	Facility 3	Winter	Warehouse	Non-FPE Structure	three	Low	2.64	None	1.44866	1.7625	0.380559	0.468602	45	44	30.737	33.5226
111	sample-261	NL.06.4	45	99617	99257	31	33	Facility 3	Spring	Warehouse	Non-FPE Structure	three	Medium	3.3	None	1.18368	1.24647	0.344696	0.356489	32.5	33.5	26.0674	29.5323
262	sample-484	NL.07.1	46	95587	95147	66	81	Facility 3	Summer	Warehouse	Door	three	Medium	4.18	None	2.17397	2.35707	0.518891	0.536375	66	81	29.8194	38.7387
113	sample-263	NL.07.2	46	83524	82888	50	60	Facility 3	Fall	Warehouse	Door	three	High	6.64	None	2.20318	2.42437	0.563182	0.592127	50	60	32.0579	36.7262
263	sample-485	NL.08.1	47	87254	82350	77	82	Facility 3	Summer	Post-Pasteurization	Floor Object	three	High	7.36	None	2.64062	2.94253	0.607904	0.667737	77	82	35.6624	42.4451
114	sample-266	NL.08.2	47	84532	82259	31	30	Facility 3	Fall	Post-Pasteurization	Floor Object	three	High	6.34	None	0.485313	0.474621	0.141326	0.139545	31	30	26.1154	26.9843
116	sample-268	NL.08.3	47	150502	147927	49	54	Facility 3	Winter	Post-Pasteurization	Floor Object	three	High	7.93	None	1.64723	2.14135	0.423255	0.536816	49	54	32.1576	37.9545
115	sample-267	NL.08.4	47	86108	85338	20	32	Facility 3	Spring	Post-Pasteurization	Floor Object	three	High	7.94	None	0.254928	1.25626	0.0850969	0.36248	20	32	21.1191	29.7338
118	sample-270	NL.09.3	48	166557	166524	22	21	Facility 3	Winter	Post-Pasteurization	Non-FPE Structure	three	High	5.62	None	0.795652	0.794267	0.257406	0.260884	22	21	23.4478	25.046
243	sample-458	NL.10.1	49	112276	110800	54	50	Facility 3	Summer	Post-Pasteurization	Wall/Ceiling	three	High	7.15	None	1.71085	1.74816	0.428894	0.446868	54	50	28.7289	32.7136
34	sample-153	NL.10.2	49	150332	147601	37	44	Facility 3	Fall	Post-Pasteurization	Wall/Ceiling	three	High	5.98	None	1.41407	1.42816	0.391609	0.377402	37	44	34.3148	36.1901
35	sample-154	NL.10.4	49	109237	107829	18	31	Facility 3	Spring	Post-Pasteurization	Wall/Ceiling	three	High	5.38	None	1.24513	2.17586	0.430784	0.633626	18	31	25.7502	34.3144
244	sample-459	NL.12.1	50	131769	130919	81	79	Facility 3	Summer	Post-Pasteurization	Drain	three	High	6.73	Daily	1.4463	1.53087	0.32912	0.350358	81	79	28.7606	36.7624
36	sample-159	NL.12.2	50	109369	105742	48	87	Facility 3	Fall	Post-Pasteurization	Drain	three	High	5.58	Daily	2.12328	2.60866	0.548482	0.584128	48	87.5	32.7156	45.9028
39	sample-161	NL.12.3	50	130814	127644	33	45	Facility 3	Winter	Post-Pasteurization	Drain	three	High	8.94	Daily	1.2132	1.16844	0.346974	0.306946	33	46	28.0725	29.1344
38	sample-160	NL.12.4	50	119026	118474	29	43	Facility 3	Spring	Post-Pasteurization	Drain	three	High	6.61	Daily	1.22179	1.4992	0.36284	0.398596	29	43	22.6084	30.3257
245	sample-460	NL.13.1	51	133990	132854	53	61	Facility 3	Summer	Post-Pasteurization	Drain	three	Medium	4.2	Daily	0.876094	0.886436	0.220662	0.215632	53	61	27.5271	32.4761
40	sample-162	NL.13.2	51	77288	75897	28	43	Facility 3	Fall	Post-Pasteurization	Drain	three	High	5.08	Daily	1.48325	1.73662	0.445125	0.46172	29	44	24.0457	31.3683
41	sample-164	NL.13.3	51	130038	128919	38	57	Facility 3	Winter	Post-Pasteurization	Drain	three	High	6.22	Daily	1.46726	2.32408	0.403362	0.574833	39	57	27.1174	37.9349
246	sample-461	NL.14.1	52	79469	76246	75	71	Facility 3	Summer	Post-Pasteurization	Floor Object	three	High	7.09	None	2.80678	2.98662	0.650095	0.700644	75	72	39.4191	44.3663
43	sample-167	NL.14.3	52	91679	90114	43	49	Facility 3	Winter	Post-Pasteurization	Floor Object	three	High	6	None	1.586	2.08089	0.421674	0.534684	43	50	32.471	36.5571
42	sample-166	NL.14.4	52	68469	66822	38	44	Facility 3	Spring	Post-Pasteurization	Floor Object	three	High	8.7	None	1.7535	2.39821	0.482052	0.633744	38	44	31.7553	36.0892
247	sample-462	NL.15.1	53	95153	94532	55	58	Facility 3	Summer	Post-Pasteurization	Floor Object	three	Medium	3.18	None	1.12868	1.12458	0.281653	0.276959	55	58	25.8769	31.4904
44	sample-169	NL.15.3	53	157379	155785	41	54	Facility 3	Winter	Post-Pasteurization	Floor Object	three	Medium	4.06	None	1.70097	2.41852	0.458043	0.606301	41	54	28.923	37.9716
45	sample-170	NL.17.2	54	161262	160449	20	22	Facility 3	Fall	Post-Pasteurization	Hose	two	Medium	3.47	None	0.890388	0.927167	0.297219	0.299953	20	23	24.5733	28.0402
47	sample-172	NL.17.3	54	110366	104452	29	41	Facility 3	Winter	Post-Pasteurization	Hose	two	Medium	3.83	None	1.413	2.13186	0.419626	0.574073	29	41	24.4011	32.1373
46	sample-171	NL.17.4	54	90088	89996	9	23	Facility 3	Spring	Post-Pasteurization	Hose	two	Medium	3.88	None	0.494907	1.23547	0.225242	0.394027	9	23	15.0076	24.1594
49	sample-176	NL.20.3	55	157582	152463	29	32	Facility 3	Winter	Post-Pasteurization	Wall/Ceiling	three	Low	2.08	None	1.10562	1.57447	0.328339	0.454297	29	32	27.9349	31.8067
50	sample-177	NL.21.2	56	130195	128099	21	32	Facility 3	Fall	Warehouse	Forklift/Pallet Jack	three	Medium	3.31	as needed	0.981547	1.28559	0.322398	0.370942	21	32	28.3648	36.4907
51	sample-178	NL.21.4	56	136334	135976	33	37	Facility 3	Spring	Warehouse	Forklift/Pallet Jack	three	Low	2.92	as needed	0.509154	0.939567	0.145618	0.260202	33	37	23.1921	25.8513
53	sample-181	NL.22.3	57	140580	139531	21	32	Facility 3	Winter	Filling	Drain	three	Medium	4.13	Daily	1.09578	1.22361	0.35992	0.35306	21	32	24.279	29.2824
52	sample-180	NL.22.4	57	156279	154385	14	22	Facility 3	Spring	Filling	Drain	three	High	5.77	Daily	0.983588	0.992289	0.372704	0.321021	14	22	22.1807	24.2034
55	sample-184	NL.23.3	58	145179	144936	31	45	Facility 3	Winter	Filling	Drain	three	Medium	3.71	Daily	1.26396	1.76502	0.368075	0.463665	31	45	22.2412	29.9789
54	sample-183	NL.23.4	58	117993	114880	23	29	Facility 3	Spring	Filling	Drain	three	Low	0	Daily	1.5595	1.86634	0.497371	0.554254	23	29	26.9879	31.0081
249	sample-467	NL.24.1	59	109305	108732	48	53	Facility 3	Summer	Filling	Conveyor	two	Medium	3.35	Daily	0.884988	0.930634	0.228608	0.234399	48	53	27.6953	31.035
57	sample-186	NL.24.3	59	137067	137056	7	7	Facility 3	Winter	Filling	Conveyor	two	High	5.18	Daily	0.198133	0.197822	0.10182	0.10166	7	7	15.0033	16.3138
56	sample-185	NL.24.4	59	157055	156998	18	19	Facility 3	Spring	Filling	Conveyor	two	Medium	3.54	Daily	0.599218	0.61186	0.207315	0.207802	18	19	19.6242	20.9588
250	sample-468	NL.25.1	60	117733	117582	46	49	Facility 3	Summer	Filling	Non-FPE Structure	three	Low	1.9	Daily	0.701071	0.704817	0.183112	0.181102	46	50	25.0026	27.7597
251	sample-469	NL.26.1	61	96246	92043	99	92	Facility 3	Summer	Filling	Drain	three	High	6.42	Daily	2.29083	2.38979	0.498535	0.528506	99.5	92.5	38.9028	43.1542
58	sample-188	NL.26.2	61	81091	78887	21	38	Facility 3	Fall	Filling	Drain	three	Medium	4.06	Daily	1.39937	1.80844	0.459636	0.497153	21	38	27.3063	35.9978
59	sample-191	NL.27.2	62	84650	84216	11	13	Facility 3	Fall	Filling	Cleaning Tools	two	Low	1.18	Daily	0.887029	1.66892	0.36992	0.650665	11	13	22.1098	26.4708
252	sample-470	NL.28.1	63	104014	99410	84	77	Facility 3	Summer	Filling	Conveyor	two	High	5.41	Daily	1.50086	2.3974	0.338731	0.551912	84	77	31.0365	37.83
60	sample-193	NL.28.3	63	153196	151401	38	46	Facility 3	Winter	Filling	Conveyor	two	Medium	3.78	Daily	1.44508	1.91456	0.397264	0.500062	38	46	28.1851	34.5876
62	sample-199	NL.30.3	64	88407	84145	10	19	Facility 3	Winter	Filling	Hose	two	Low	0	None	1.31436	2.17102	0.57082	0.737329	10	19	20.4034	28.0684
65	sample-200	NL.31.2	65	232985	216903	36	38	Facility 3	Fall	Filling	Door	three	Low	2.53	None	1.44924	1.70765	0.404419	0.469447	36	41	31.1635	32.9724
66	sample-201	NL.31.3	65	169019	168988	21	29	Facility 3	Winter	Filling	Door	three	Low	2.3	None	0.529359	0.541597	0.173873	0.16084	21	29	18.6355	23.458
67	sample-202	NL.32.2	66	130437	130261	15	12	Facility 3	Fall	Filling	FPE Structure	two	Low	2.99	Daily	0.58352	0.573475	0.215476	0.230783	15	12	20.5199	18.8768
68	sample-203	NL.32.3	66	157125	156673	43	43	Facility 3	Winter	Filling	FPE Structure	two	Medium	4.32	Daily	0.422488	0.604034	0.112328	0.160596	43	43	22.7445	26.3119
253	sample-472	NL.33.1	67	110614	110300	37	43	Facility 3	Summer	Filling	Door	three	Medium	4.9	None	0.765452	0.770256	0.211983	0.20479	38	43.5	26.2391	26.6005
69	sample-204	NL.33.2	67	146646	144902	29	31	Facility 3	Fall	Filling	Door	three	Medium	3.59	None	0.597066	0.59178	0.177313	0.17233	29	31	27.0445	28.4934
70	sample-206	NL.33.3	67	68586	61284	17	18	Facility 3	Winter	Filling	Door	three	Low	2.2	None	1.34755	1.65254	0.475626	0.571741	17	18	25.6837	25.4197
71	sample-207	NL.34.3	68	172529	172529	6	6	Facility 3	Winter	Filling	FPE Structure	two	High	5.08	Daily	0.492272	0.492272	0.274742	0.274742	6	6	14.647	16.6445
254	sample-473	NL.35.1	69	96772	94002	65	62	Facility 3	Summer	Warehouse	Door	three	Medium	3.7	None	2.08605	2.25654	0.499725	0.546757	65	62	34.6805	37.2924
72	sample-208	NL.35.2	69	127915	127452	44	45	Facility 3	Fall	Warehouse	Door	three	Low	1.81	None	1.08339	1.2357	0.286293	0.324616	44	45	28.9436	30.1403
73	sample-209	NL.36.2	70	100776	98736	26	44	Facility 3	Fall	Filling	FPE Structure	two	Low	2.8	Daily	1.5167	2.08276	0.465516	0.550384	26	44	26.4664	33.4538
75	sample-210	NL.36.3	70	176198	173666	17	20	Facility 3	Winter	Filling	FPE Structure	two	Low	2.88	Daily	0.655247	0.639623	0.231273	0.213511	17	20	21.5224	24.6089
76	sample-211	NL.37.2	71	139184	135369	37	31	Facility 3	Fall	Filling	Conveyor	two	Low	2.1	Daily	1.56585	1.78634	0.433644	0.520193	37	31	31.4708	32.3655
78	sample-215	NL.38.3	72	151169	149352	14	18	Facility 3	Winter	Filling	FPE Structure	two	Medium	3.03	Daily	0.368191	1.02658	0.139516	0.355174	14	18	16.5372	21.7001
77	sample-214	NL.38.4	72	94519	94153	31	36	Facility 3	Spring	Filling	FPE Structure	two	Low	3	Daily	1.02942	1.44484	0.299775	0.403189	31	36	24.1287	28.8239
79	sample-216	NL.39.2	73	92467	91001	10	13	Facility 3	Fall	Filling	Conveyor	two	Low	1.54	Daily	1.59494	1.75797	0.692674	0.68538	10	13	24.3196	27.2471
81	sample-218	NL.39.3	73	161661	160402	17	13	Facility 3	Winter	Filling	Conveyor	two	Low	2.78	Daily	0.255384	0.206528	0.0901393	0.0805193	17	13	19.078	18.2937
80	sample-217	NL.39.4	73	89652	86798	37	25	Facility 3	Spring	Filling	Conveyor	two	Low	2.56	Daily	0.68346	0.669149	0.189276	0.207883	37	25	27.7335	23.4206
255	sample-477	NL.40.1	74	120143	119783	51	68	Facility 3	Summer	Filling	Drain	three	High	5.08	Daily	1.29878	1.34219	0.330324	0.318092	51	68	29.2374	34.3225
86	sample-222	NL.40.2	74	144729	134970	38	55	Facility 3	Fall	Filling	Drain	three	Medium	4.18	Daily	1.70559	2.19603	0.468878	0.548003	39	55	35.1482	45.3724
88	sample-224	NL.40.3	74	110209	109972	21	24	Facility 3	Winter	Filling	Drain	three	Medium	4.15	Daily	0.333007	0.362905	0.109379	0.114191	21	24	16.1749	18.6008
87	sample-223	NL.40.4	74	118334	118095	27	29	Facility 3	Spring	Filling	Drain	three	High	6.79	Daily	1.38045	1.37465	0.418847	0.408236	28	29	25.0605	27.199
256	sample-478	NL.41.1	75	127712	127588	23	22	Facility 3	Summer	Filling	Conveyor	two	Low	3	Daily	0.433089	0.427376	0.138125	0.138263	23	22	20.3702	20.2903
89	sample-225	NL.41.2	75	56919	56919	6	6	Facility 3	Fall	Filling	Conveyor	two	Low	1.48	Daily	0.0695405	0.0695405	0.0388113	0.0388113	6	6	18.0938	20.1216
91	sample-227	NL.41.3	75	166930	166135	34	27	Facility 3	Winter	Filling	Conveyor	two	Low	2.68	Daily	0.395303	0.362683	0.112099	0.110043	34	27	22.3607	22.8101
90	sample-226	NL.41.4	75	91719	90772	23	21	Facility 3	Spring	Filling	Conveyor	two	Low	2.72	Daily	0.336325	0.270455	0.107264	0.0888334	23	21	20.7714	19.323
94	sample-230	NL.42.3	76	117352	117004	40	57	Facility 3	Winter	Filling	Hose	two	Medium	4.69	None	1.10033	1.15624	0.298282	0.285982	40	58	27.5025	33.7117
92	sample-229	NL.42.4	76	148184	147937	9	9	Facility 3	Spring	Filling	Hose	two	Low	2.38	None	0.216211	0.210471	0.098402	0.0957895	9	9	15.0326	16.6746
257	sample-479	NL.43.1	77	108179	106124	50	57	Facility 3	Summer	Filling	Drain	three	Medium	4.33	Daily	1.74534	1.91037	0.446149	0.472506	50	58	27.3628	35.0165
95	sample-232	NL.43.4	77	147931	146571	19	34	Facility 3	Spring	Filling	Drain	three	Medium	4.22	Daily	1.03983	1.86422	0.353151	0.528654	19	34	19.0337	29.7429
96	sample-234	NL.44.2	78	135614	133800	56	36	Facility 3	Fall	Filling	Non-FPE Structure	three	Low	1.4	None	0.381105	0.288021	0.0946762	0.0803738	56	36	29.1204	27.0614
98	sample-241	NL.46.3	79	136009	131639	33	56	Facility 3	Winter	Filling	Non-FPE Structure	three	High	5.48	None	1.55065	2.02172	0.443486	0.502246	33	59	34.7792	41.4591
99	sample-242	NL.47.2	80	138892	138578	19	20	Facility 3	Fall	Filling	FPE Structure	two	Low	2.13	Daily	0.842551	1.0611	0.28615	0.354205	19	20	23.6039	24.5693
101	sample-244	NL.47.3	80	166480	166463	10	9	Facility 3	Winter	Filling	FPE Structure	two	Medium	3.43	Daily	0.597072	0.596093	0.259305	0.271293	10	9	16.537	18.2819
100	sample-243	NL.47.4	80	80912	80448	27	26	Facility 3	Spring	Filling	FPE Structure	two	High	5.64	Daily	1.14791	1.28624	0.34829	0.394782	27	26	26.4059	26.726
260	sample-482	NL.50.1	81	73935	73706	24	32	Facility 3	Summer	Warehouse	Floor Object	three	High	5.26	Daily	0.514822	0.967106	0.161993	0.279048	24	32	19.9849	23.6161
103	sample-251	NL.50.2	81	105912	105307	22	23	Facility 3	Fall	Warehouse	Floor Object	three	High	6.07	Daily	1.64933	1.73104	0.533584	0.55208	22	23	26.867	28.5444
104	sample-253	NL.50.3	81	150979	150795	21	26	Facility 3	Winter	Warehouse	Floor Object	three	Medium	3.33	Daily	0.227066	0.936389	0.0745817	0.287404	21	26	16.1842	22.204
105	sample-254	NL.51.2	82	56672	55278	27	31	Facility 3	Fall	Warehouse	Fan/Vent	three	Low	2.56	None	1.04294	1.53485	0.316442	0.446958	27	31.3333	22.999	24.8446
106	sample-255	NL.51.4	82	70690	69596	36	37	Facility 3	Spring	Warehouse	Fan/Vent	three	Low	2.45	None	1.11971	1.36252	0.312461	0.377335	36	37	24.8905	28.0795
261	sample-483	NL.52.1	83	61269	58897	66	73	Facility 3	Summer	Warehouse	Forklift/Pallet Jack	three	Medium	3.04	as needed	2.33899	2.91476	0.558277	0.679359	66.5	74	31.8195	41.0324
108	sample-259	NL.52.3	83	78266	72940	113	117	Facility 3	Winter	Warehouse	Forklift/Pallet Jack	three	Medium	4.12	as needed	3.08548	3.33654	0.652683	0.700634	113	117	44.7733	49.0924
107	sample-258	NL.52.4	83	53907	52797	75	73	Facility 3	Spring	Warehouse	Forklift/Pallet Jack	three	Medium	3.59	as needed	2.28768	2.45252	0.529863	0.571622	76	73	35.4121	37.16
298	sample-96	NL.E10.2	84	109164	107563	38	38	Facility 3	Fall	Warehouse	Drain	three	Low	2.59	Daily	1.95239	2.04349	0.536726	0.56177	38	38	38.2091	41.0804
299	sample-97	NL.E10.3	84	66614	63638	73	73	Facility 3	Winter	Warehouse	Drain	three	Medium	3.93	Daily	2.40562	2.55973	0.560689	0.596609	73	73	37.0721	38.8755
300	sample-99	NL.E11.3	85	151455	150776	20	15	Facility 3	Winter	Filling	FPE Structure	two	Medium	4.26	Daily	0.463203	0.452527	0.154621	0.167104	20	15	18.5359	18.7397
119	sample-274	NL.E13.4	86	71533	67172	16	12	Facility 3	Spring	Filling	Floor Object	three	High	5.98	No information	1.62012	1.42014	0.584333	0.571507	16	12	31.5785	29.3207
5	sample-110	NL.E2.3	87	148872	144422	59	72	Facility 3	Winter	Office/Hallway	Non-FPE Structure	four	Medium	3.65	No information	2.04094	2.27058	0.500533	0.530923	60	75	36.9779	43.7303
120	sample-277	NL.E20.4	88	144462	143646	32	35	Facility 3	Spring	Filling	Conveyor	two	Low	2.88	Daily	1.04212	1.24882	0.300692	0.351251	32	35	24.8884	28.7358
121	sample-278	NL.E21.4	89	131783	127023	28	24	Facility 3	Spring	Filling	Conveyor	two	Low	0	Daily	1.14527	0.99558	0.343697	0.313267	28	24	29.3296	27.6322
122	sample-279	NL.E23.4	90	122602	121185	44	39	Facility 3	Spring	Filling	Conveyor	two	Low	2.72	Daily	0.690856	0.703861	0.182564	0.192125	44	39	28.7049	29.1141
10	sample-120	NL.E4.3	91	122428	121247	32	38	Facility 3	Winter	Filling	Non-FPE Structure	three	Low	2.2	No information	1.19933	1.33217	0.346053	0.366223	32	38	28.133	32.4534
25	sample-140	NL.E8.2	92	136199	132931	53	43	Facility 3	Fall	Warehouse	Wall/Ceiling	three	Medium	3.2	No information	1.50537	1.41501	0.379158	0.376213	53	43	38.6998	37.8144
28	sample-144	NL.E9.2	93	77511	76090	34	32	Facility 3	Fall	Warehouse	Floor Object	three	High	6.38	No information	1.54658	1.53609	0.438576	0.443223	34	32	32.2558	33.8666
29	sample-145	NL.E9.3	93	136293	135210	71	73	Facility 3	Winter	Warehouse	Floor Object	three	High	5.11	No information	2.00636	2.08237	0.47068	0.48535	71	73	39.0596	43.1543
124	sample-283	NL.E9.4	93	112008	107990	49	46	Facility 3	Spring	Warehouse	Floor Object	three	High	6.06	No information	1.64001	1.61606	0.421399	0.422097	49	46	37.9566	38.4025
184	sample-360	WS.04.3	94	128293	121108	45	61	Facility 1	Winter	Warehouse	Drain	three	High	8.84	Monthly	1.77508	1.98137	0.466309	0.481984	45	61	34.2623	39.4701
182	sample-359	WS.04.4	94	115163	114224	23	23	Facility 1	Spring	Warehouse	Drain	three	High	8.11	Monthly	1.57555	1.5687	0.502487	0.500305	23	23	27.6682	28.6826
211	sample-390	WS.05.2	95	118262	113500	55	66	Facility 1	Fall	Warehouse	Forklift/Pallet Jack	three	High	5.4	Yearly	1.30225	1.70095	0.324966	0.405989	56	66.75	32.6739	37.486
212	sample-392	WS.05.3	95	154631	154313	21	30	Facility 1	Winter	Warehouse	Forklift/Pallet Jack	three	High	7.99	Yearly	0.743438	0.759731	0.244189	0.223372	21	30	24.6851	27.7899
216	sample-399	WS.06.2	96	111937	111321	48	58	Facility 1	Fall	Warehouse	Forklift/Pallet Jack	three	Medium	3.88	Yearly	1.51582	1.63339	0.391564	0.40227	48	58.5	30.9942	34.9179
218	sample-401	WS.06.3	96	129743	129120	51	60	Facility 1	Winter	Warehouse	Forklift/Pallet Jack	three	High	6.99	Yearly	1.12091	1.42731	0.285087	0.348606	52	60	31.834	36.496
219	sample-402	WS.07.2	97	109771	107864	65	61	Facility 1	Fall	Warehouse	Door	three	Low	0	Daily	1.40902	1.43141	0.337539	0.348201	65	64	34.1517	35.748
220	sample-403	WS.07.3	97	149862	147457	47	47	Facility 1	Winter	Warehouse	Door	three	Low	2.56	Daily	1.46399	1.45958	0.380242	0.379097	47	47	34.1366	34.8617
221	sample-404	WS.08.2	98	91423	88544	45	70	Facility 1	Fall	Raw	Drain	three	High	8.05	Monthly	2.64379	3.05645	0.694515	0.71942	45	70	37.3962	46.7342
223	sample-406	WS.08.3	98	138620	137435	28	65	Facility 1	Winter	Raw	Drain	three	High	8.02	Monthly	1.55607	2.54775	0.466978	0.610329	28	65.75	32.5299	43.3855
222	sample-405	WS.08.4	98	87125	86632	22	36	Facility 1	Spring	Raw	Drain	three	High	8.89	Monthly	1.57745	1.9928	0.510331	0.5561	22	36	27.2231	33.5023
125	sample-284	WS.09.2	99	126174	124470	38	51	Facility 1	Fall	Raw	Hose	two	High	6.85	Yearly	1.37176	2.09675	0.377106	0.533276	38	54	30.3271	37.7419
224	sample-408	WS.09.3	99	113732	107472	44	56	Facility 1	Winter	Raw	Hose	two	High	8.91	Yearly	2.31009	2.54458	0.610459	0.63214	44	56	35.7508	40.1993
126	sample-285	WS.10.2	100	122509	121715	39	50	Facility 1	Fall	Raw	Hose	two	Medium	4.13	None	1.0901	1.69725	0.297553	0.433855	39	51	28.5894	36.1507
128	sample-287	WS.10.3	100	126173	124190	52	68	Facility 1	Winter	Raw	Hose	two	High	5.33	None	1.7244	2.40953	0.436419	0.571045	52	69	33.79	41.1968
127	sample-286	WS.10.4	100	139330	138044	9	19	Facility 1	Spring	Raw	Hose	two	High	9.09	None	0.0734242	1.31013	0.0334168	0.44495	9	19	16.9379	27.8231
130	sample-290	WS.11.3	101	84876	82165	46	55	Facility 1	Winter	Raw	Non-FPE Structure	three	High	7.91	Weekly	2.00692	2.42046	0.524185	0.604007	47	56	34.2059	38.7434
131	sample-291	WS.12.2	102	136383	133685	66	79	Facility 1	Fall	Raw	Fan/Vent	two	Medium	4.33	None	2.38006	2.6812	0.568081	0.613624	66	79	37.46	43.2412
133	sample-293	WS.12.3	102	128605	127055	51	73	Facility 1	Winter	Raw	Fan/Vent	two	Low	2.94	None	1.89875	2.33394	0.482918	0.543984	51	73	35.4064	41.5071
132	sample-292	WS.12.4	102	151181	150916	44	55	Facility 1	Spring	Raw	Fan/Vent	three	Medium	3.78	None	1.19442	1.52214	0.315635	0.379838	44	55	29.7065	35.8033
134	sample-294	WS.13.2	103	153339	152899	37	45	Facility 1	Fall	Raw	FPE Structure	two	Medium	4.71	Weekly	0.719555	1.36942	0.199272	0.359742	40	46	25.0026	31.8841
136	sample-296	WS.13.3	103	66171	51989	47	58	Facility 1	Winter	Raw	FPE Structure	two	Low	2.92	Weekly	2.30337	2.56516	0.598255	0.631743	47	59	34.1308	36.2354
135	sample-295	WS.13.4	103	136774	136646	22	32	Facility 1	Spring	Raw	FPE Structure	two	High	5.24	Weekly	1.09674	1.22522	0.354813	0.353525	22	32	23.2166	29.2391
138	sample-299	WS.14.3	104	91152	90690	29	28	Facility 1	Winter	Warehouse	Floor Object	three	High	5.49	None	0.735867	1.12493	0.218533	0.337594	29	28	23.7001	24.7078
137	sample-298	WS.14.4	104	144143	143984	14	15	Facility 1	Spring	Warehouse	Floor Object	three	Low	1.9	None	0.349831	0.351063	0.132559	0.129637	14	15	20.3444	21.9901
140	sample-301	WS.15.4	105	128544	124153	76	70	Facility 1	Spring	Warehouse	Non-FPE Structure	three	Low	1.9	None	2.18276	2.31209	0.504017	0.544214	76	70.5	39.5379	40.3353
141	sample-302	WS.16.2	106	138373	135794	61	67	Facility 1	Fall	Warehouse	Floor Object	three	Low	2.56	Weekly	1.01233	1.76263	0.246257	0.419205	62	68.5	32.4917	36.7188
142	sample-303	WS.16.4	106	90939	89691	33	33	Facility 1	Spring	Warehouse	Floor Object	three	Medium	3.59	Weekly	1.70033	1.873	0.486295	0.535678	33	33	27.7097	30.2742
143	sample-307	WS.18.2	107	54801	53546	24	27	Facility 1	Fall	Warehouse	Wall/Ceiling	three	Low	1.18	None	1.19467	1.19534	0.375912	0.362682	24	27	27.1976	30.8099
145	sample-310	WS.19.2	108	114097	112550	15	16	Facility 1	Fall	Post-Pasteurization	Fan/Vent	two	Low	0	None	0.717805	0.728399	0.265063	0.262715	15	16	22.4022	23.937
146	sample-311	WS.20.2	109	150010	146471	43	65	Facility 1	Fall	Post-Pasteurization	Drain	three	Medium	3.81	Monthly	1.92124	1.9976	0.510805	0.478538	43	66.5	34.3898	41.3751
147	sample-312	WS.20.4	109	85990	85984	3	4	Facility 1	Spring	Post-Pasteurization	Drain	three	High	5.03	Monthly	0.742367	0.82434	0.675731	0.594635	3	4	12.4601	15.6278
148	sample-314	WS.21.2	110	134583	134580	7	8	Facility 1	Fall	Post-Pasteurization	Door	three	Medium	3.26	Continuous	0.369931	0.423261	0.190107	0.203546	7	8	22.1675	25.3455
149	sample-316	WS.21.3	110	63815	57116	48	40	Facility 1	Winter	Post-Pasteurization	Door	three	Medium	3.26	Continuous	1.99262	1.80817	0.51473	0.490168	48	40	35.2758	34.0242
150	sample-317	WS.22.2	111	132784	130810	26	30	Facility 1	Fall	Post-Pasteurization	Cart/Rolling Bins	three	Low	0	None	1.64588	1.81854	0.505167	0.534676	26	30	30.3202	33.5931
151	sample-318	WS.23.2	112	138220	137786	25	30	Facility 1	Fall	Post-Pasteurization	Hose	two	Medium	3.93	None	1.29648	1.71752	0.402774	0.504974	25	30	24.3067	30.5507
153	sample-320	WS.24.2	113	156780	156051	55	51	Facility 1	Fall	Post-Pasteurization	Floor Object	three	Low	2.44	None	0.850901	0.930586	0.212336	0.23668	55.5	52	27.3031	28.9126
155	sample-322	WS.24.3	113	152782	152130	42	42	Facility 1	Winter	Post-Pasteurization	Floor Object	three	Low	2.68	None	0.824904	0.967162	0.2207	0.258761	42	42	24.2378	25.8062
154	sample-321	WS.24.4	113	122975	122945	18	20	Facility 1	Spring	Post-Pasteurization	Floor Object	three	Medium	3.91	None	1.62152	1.68858	0.561006	0.563661	18	20	21.9664	25.1792
156	sample-323	WS.25.2	114	178534	178507	8	8	Facility 1	Fall	Post-Pasteurization	FPE Structure	two	Low	1.95	Daily	0.499585	0.616767	0.24025	0.296602	8	8	14.4623	15.8621
157	sample-326	WS.26.2	115	66821	66236	17	17	Facility 1	Fall	Post-Pasteurization	Hose	two	Low	0.7	None	0.794267	0.869203	0.280341	0.30679	17	17	18.4561	19.1406
159	sample-328	WS.26.3	115	169271	168466	7	8	Facility 1	Winter	Post-Pasteurization	Hose	two	Medium	4.67	None	0.546899	0.586557	0.28105	0.282074	7	8	19.8234	19.4108
158	sample-327	WS.26.4	115	162707	162677	11	12	Facility 1	Spring	Post-Pasteurization	Hose	two	Low	1.9	None	0.485972	0.574646	0.202666	0.231255	11	12	15.0061	18.2278
162	sample-331	WS.27.3	116	118220	115303	66	52	Facility 1	Winter	Post-Pasteurization	Hose	two	Medium	4.26	None	1.26291	1.30607	0.301435	0.330547	66	52	38.7283	37.8173
161	sample-330	WS.27.4	116	157107	157011	23	22	Facility 1	Spring	Post-Pasteurization	Hose	two	Medium	3.82	None	0.792265	0.920291	0.252676	0.297728	23	22	20.3505	23.2483
163	sample-332	WS.28.2	117	167334	164950	8	10	Facility 1	Fall	Post-Pasteurization	FPE Structure	two	High	6.73	Daily	0.93755	1.37127	0.450866	0.595534	8	10	18.992	21.717
164	sample-333	WS.28.4	117	159179	158979	21	21	Facility 1	Spring	Post-Pasteurization	FPE Structure	two	Medium	4.56	Daily	0.697732	0.739583	0.229176	0.242923	21	21	18.4869	22.1957
165	sample-337	WS.29.3	118	152224	151774	46	43	Facility 1	Winter	Post-Pasteurization	Floor Object	three	Medium	3.43	as needed	0.711198	0.693395	0.185757	0.184355	46	43	28.7264	28.1587
166	sample-339	WS.30.3	119	164378	163868	24	27	Facility 1	Winter	Post-Pasteurization	Cart/Rolling Bins	three	Medium	4.65	None	0.506408	0.555133	0.159345	0.168435	24	28	20.7081	22.4848
168	sample-340	WS.31.2	120	170331	170219	17	16	Facility 1	Fall	Post-Pasteurization	FPE Structure	two	High	5.2	Daily	0.379378	0.45723	0.133904	0.164911	17	16	16.5366	19.1064
169	sample-343	WS.33.2	121	83250	77526	35	42	Facility 1	Fall	Post-Pasteurization	Non-FPE Structure	two	Low	2.57	None	2.35645	2.81162	0.66279	0.75224	35	42	33.331	36.6515
170	sample-344	WS.33.4	121	162296	145743	7	7	Facility 1	Spring	Post-Pasteurization	Non-FPE Structure	two	Low	0	None	1.30603	1.12107	0.671166	0.576115	7	7	20.92	20.4496
171	sample-346	WS.35.2	122	169240	169240	3	4	Facility 1	Fall	Post-Pasteurization	Drain	three	High	7.18	Monthly	0.203873	0.229853	0.185573	0.165804	3	4	14.0203	14.3942
172	sample-349	WS.36.2	123	90333	109972	17	15	Facility 1	Fall	Post-Pasteurization	Wall/Ceiling	three	Medium	4.43	None	0.802248	0.89665	0.283158	0.331105	17	15	20.5557	20.6087
175	sample-351	WS.36.3	123	167340	167340	5	6	Facility 1	Winter	Post-Pasteurization	Wall/Ceiling	three	Medium	4.13	None	0.358224	0.430732	0.222577	0.240396	5	6	17.2494	16.7869
174	sample-350	WS.36.4	123	137754	137754	12	14	Facility 1	Spring	Post-Pasteurization	Wall/Ceiling	three	High	5.26	None	0.873814	1.03391	0.351649	0.391771	12	14	19.246	22.9168
176	sample-352	WS.37.2	124	80666	62315	33	47	Facility 1	Fall	Post-Pasteurization	Non-FPE Structure	two	Low	0	None	2.10857	2.86176	0.60305	0.743285	33	47	30.9703	37.3906
177	sample-353	WS.37.3	124	63316	62960	13	16	Facility 1	Winter	Post-Pasteurization	Non-FPE Structure	three	Low	2.78	None	0.662607	1.23189	0.258331	0.444309	13	16	21.1741	24.2335
178	sample-354	WS.38.2	125	128911	126813	56	52	Facility 1	Fall	Filling	Door	three	Low	0	Daily	1.2438	1.61478	0.308991	0.408677	56	52	30.5565	31.5927
179	sample-355	WS.39.2	126	126881	121194	85	109	Facility 1	Fall	Filling	Forklift/Pallet Jack	two	High	6.76	as needed	2.55577	2.61928	0.57528	0.558322	85	110.5	43.3555	48.5102
181	sample-357	WS.39.3	126	147021	145375	42	43	Facility 1	Winter	Filling	Forklift/Pallet Jack	two	High	7.3	as needed	1.25823	1.51708	0.336636	0.403351	42	43	26.9773	28.9931
180	sample-356	WS.39.4	126	95544	94718	50	55	Facility 1	Spring	Filling	Forklift/Pallet Jack	two	Medium	3.53	as needed	1.34715	1.5945	0.344361	0.397895	50.25	55.5	27.7253	30.7018
185	sample-361	WS.40.2	127	131351	129942	29	33	Facility 1	Fall	Filling	Cart/Rolling Bins	three	Medium	4.95	None	1.10025	1.32592	0.326745	0.379212	29	33	26.5927	29.0244
187	sample-363	WS.40.3	127	161553	161131	43	44	Facility 1	Winter	Filling	Cart/Rolling Bins	three	Low	2.38	None	0.811433	1.34323	0.215738	0.354959	44.5	44.5	23.1715	27.116
186	sample-362	WS.40.4	127	61750	59081	18	26	Facility 1	Spring	Filling	Cart/Rolling Bins	three	High	6.32	None	0.943883	1.62702	0.326561	0.499376	18	26	19.1124	26.0092
266	sample-502	WS.41.1	128	60521	59888	13	15	Facility 1	Summer	Filling	Cart/Rolling Bins	three	Medium	4.55	None	0.945233	0.956578	0.368519	0.353235	13	15	23.5999	24.2083
188	sample-364	WS.41.2	128	137680	130710	57	68	Facility 1	Fall	Filling	Cart/Rolling Bins	three	High	5.56	None	2.38645	2.89686	0.590259	0.68654	57	68	36.4607	44.7791
189	sample-366	WS.41.3	128	160489	158186	102	115	Facility 1	Winter	Filling	Cart/Rolling Bins	three	High	5.13	None	1.90288	2.06441	0.411436	0.435078	102	116.2	39.5008	44.3708
190	sample-367	WS.42.2	129	142060	141560	42	54	Facility 1	Fall	Filling	Drain	three	Medium	3.1	Monthly	0.949752	1.37838	0.254103	0.345546	42	54	25.8339	30.169
192	sample-369	WS.42.3	129	81460	81460	15	20	Facility 1	Winter	Filling	Drain	three	High	7.78	Monthly	1.31242	1.66031	0.484637	0.554224	15	20	18.925	22.3228
191	sample-368	WS.42.4	129	85704	85365	41	52	Facility 1	Spring	Filling	Drain	three	Medium	4.21	Monthly	0.741279	1.1344	0.199613	0.287099	41	52	23.9093	29.1055
194	sample-370	WS.43.2	130	143157	139412	95	112	Facility 1	Fall	Filling	Forklift/Pallet Jack	two	High	6.31	as needed	2.40278	2.59422	0.527634	0.549798	95	112.5	41.35	45.4335
195	sample-372	WS.43.3	130	143443	141062	57	51	Facility 1	Winter	Filling	Forklift/Pallet Jack	two	High	5	as needed	0.727344	1.18272	0.1799	0.300806	57	51	27.1557	28.8762
267	sample-505	WS.44.1	131	109563	108217	39	59	Facility 1	Summer	Filling	Floor Object	three	Medium	3.18	None	1.27797	1.48	0.348832	0.362965	40	59.25	32.9326	36.9445
196	sample-373	WS.44.2	131	151735	150520	57	55	Facility 1	Fall	Filling	Floor Object	three	Low	2.45	None	1.56482	1.67212	0.387039	0.417264	58	56	31.2738	33.6017
197	sample-374	WS.44.4	131	90656	88878	50	58	Facility 1	Spring	Filling	Floor Object	three	Medium	4.15	None	1.95666	2.53966	0.500166	0.625464	50	58	31.9303	37.9027
198	sample-375	WS.45.2	132	89291	89055	23	20	Facility 1	Fall	Filling	Conveyor	two	Low	2.15	Weekly	0.371531	0.361492	0.118492	0.120669	23	20	22.0614	22.1568
200	sample-377	WS.45.3	132	171688	171688	9	9	Facility 1	Winter	Filling	Conveyor	two	High	6.83	Weekly	0.0533661	0.0533661	0.024288	0.024288	9	9	18.2467	16.2122
199	sample-376	WS.45.4	132	161865	160626	19	15	Facility 1	Spring	Filling	Conveyor	two	Low	2.08	Weekly	0.183607	0.140126	0.0623573	0.0517444	19	15	20.1788	19.875
201	sample-378	WS.46.2	133	102604	100383	16	17	Facility 1	Fall	Warehouse	Drain	three	High	7.2	Monthly	0.641827	0.75514	0.23149	0.266531	16	17	24.8166	28.1743
204	sample-380	WS.46.3	133	105753	104621	44	52	Facility 1	Winter	Warehouse	Drain	three	High	7.26	Monthly	1.80702	2.40326	0.477518	0.60823	44	52	30.5714	37.8428
202	sample-379	WS.46.4	133	117383	116964	35	41	Facility 1	Spring	Warehouse	Drain	three	High	7.39	Monthly	1.59365	2.2535	0.448239	0.606828	35	41	27.1104	34.7553
205	sample-383	WS.47.3	134	108677	98933	141	112	Facility 1	Winter	Warehouse	Door	three	Low	2.98	None	2.72674	2.64329	0.550994	0.560198	141	112.25	47.3994	46.1108
206	sample-384	WS.48.2	135	104976	100910	90	84	Facility 1	Fall	Warehouse	Door	three	Medium	3.74	None	1.84824	2.09929	0.410737	0.473793	90	84	40.7797	40.4811
207	sample-386	WS.48.3	135	136313	126826	154	136	Facility 1	Winter	Warehouse	Door	three	Medium	3.31	None	2.62709	2.69257	0.521564	0.548088	156	136.5	51.1878	52.0738
208	sample-387	WS.49.2	136	87409	81162	74	61	Facility 1	Fall	Warehouse	Fan/Vent	three	Low	2.52	None	2.13813	2.22176	0.496771	0.540458	75	61	39.1605	36.0938
209	sample-388	WS.49.4	136	96488	94561	73	68	Facility 1	Spring	Warehouse	Fan/Vent	three	Medium	3.45	None	1.34734	1.7703	0.314031	0.419551	73	68	33.3818	35.31
269	sample-511	WS.50.1	137	50655	50594	17	18	Facility 1	Summer	Warehouse	Fan/Vent	three	Low	2.8	None	0.818541	0.944165	0.288909	0.326659	17	18	25.7719	25.2202
213	sample-393	WS.50.2	137	129594	124968	50	45	Facility 1	Fall	Warehouse	Fan/Vent	three	Low	0	None	2.02793	2.07912	0.518385	0.54618	51	45	36.1959	37.2614
214	sample-394	WS.50.4	137	102102	96873	62	53	Facility 1	Spring	Warehouse	Fan/Vent	three	Low	2.75	None	2.14682	2.16007	0.520171	0.544058	63	54	37.605	36.6951
215	sample-396	WS.51.2	138	167454	167323	21	25	Facility 1	Fall	Post-Pasteurization	FPE Structure	two	Low	1.98	Weekly	0.319501	0.676757	0.104943	0.210246	21	25	17.4235	20.6706
225	sample-409	WS.E1.4	139	93104	89049	40	34	Facility 1	Spring	Warehouse	Non-FPE Structure	three	Low	2.56	No information	1.77457	1.67546	0.481058	0.475124	40	34	30.0412	30.104
227	sample-410	WS.E10.4	140	163832	163378	20	15	Facility 1	Spring	Filling	Conveyor	three	Low	2.51	Weekly	0.140137	0.118589	0.0467789	0.0437913	20	15	19.0543	18.4372
228	sample-411	WS.E11.4	141	175586	175480	10	9	Facility 1	Spring	Filling	Conveyor	three	Low	3	Weekly	0.0662451	0.0612037	0.0287699	0.027855	10	9	19.6119	19.8455
6	sample-111	WS.E2.2	142	105901	100571	69	84	Facility 1	Fall	Warehouse	Drain	three	High	7.75	Monthly	2.7112	2.7976	0.640324	0.631395	69	84.25	41.582	44.7046
7	sample-116	WS.E3.2	143	92655	91936	24	41	Facility 1	Fall	Warehouse	Drain	three	High	7.68	Monthly	1.73407	2.02678	0.545639	0.545777	27	42	29.4136	37.7529
229	sample-413	WS.E3.4	143	157893	157791	26	29	Facility 1	Spring	Warehouse	Drain	three	High	8.78	Monthly	1.3896	1.43925	0.426506	0.427421	26	29	27.8292	29.9358
11	sample-121	WS.E4.2	144	100085	77316	55	79	Facility 1	Fall	Warehouse	Conveyor	three	Low	2.97	Weekly	2.63391	3.11973	0.657272	0.713987	55	79.3333	37.8306	43.9668
12	sample-122	WS.E4.3	144	80329	76894	118	118	Facility 1	Winter	Warehouse	Conveyor	three	High	5.47	Weekly	2.86929	2.86221	0.601441	0.599957	119.5	118.25	43.5019	44.4086
14	sample-126	WS.E5.2	145	73845	68422	51	67	Facility 1	Fall	Warehouse	Conveyor	three	High	5.81	Weekly	1.79856	2.61517	0.457435	0.621965	51	68	33.3704	39.8937
230	sample-415	WS.E5.4	145	88743	87833	67	68	Facility 1	Spring	Warehouse	Conveyor	three	Medium	4.9	Weekly	1.52533	1.55001	0.362768	0.367344	67	68	33.896	35.8467
17	sample-131	WS.E6.2	146	172420	172328	6	5	Facility 1	Fall	Office/Hallway	Floor Object	four	High	5.6	No information	0.010346	0.00837202	0.00577419	0.00520183	6	5	16.3949	17.2359
231	sample-416	WS.E6.4	146	150501	150494	24	30	Facility 1	Spring	Office/Hallway	Floor Object	four	Medium	4.54	No information	0.774324	0.780011	0.243647	0.229334	24	31	19.1951	22.5878
21	sample-136	WS.E7.2	147	153849	149755	57	66	Facility 1	Fall	Raw	Floor Object	three	Medium	4.04	No information	2.23158	2.37932	0.551953	0.567904	57	66	37.5494	43.1154
22	sample-137	WS.E7.3	147	170984	170435	49	57	Facility 1	Winter	Raw	Floor Object	three	High	7.55	No information	1.95699	2.30434	0.502847	0.569952	49	57	36.1388	40.896
26	sample-142	WS.E8.3	148	80692	77870	100	95	Facility 1	Winter	Post-Pasteurization	Door	three	Low	2.78	No information	1.76224	1.71624	0.382667	0.376875	100	96	38.9001	40.5015
