# Supplementary material for: The choice of 16S rRNA gene sequence analysis impacted characterization of highly variable surface microbiota in dairy processing environments
Source: mSystems. 2024 Oct 21;9(11):e00620-24. doi: 10.1128/msystems.00620-24 (PMC11575208; doi:10.1128/msystems.00620-24)
Supplement: Table S2 — Object classification. [file msystems.00620-24-s0002.xlsx]

## Sheet: Table S.2
	Table S.2. Examples of Objects classified for each Object Type Category
	Object Type Category	Examples
	Floor Objects	Floor
		Floor/Wall Juncture
		Base of Pole
		Stairs
		Mat
	Carts/Rolling Bins	Wheels-COP tank, waste container, cart, recycling bin
	Forklift/Pallet Jack	Forklift
		Pallet Jack
	Fan/Vent	Fan
		Vent
	Hose	Hose
		Airline
	Wall/Ceiling	Wall
		Ceiling
	Door	Door-panel, threshold, frame
	Conveyor	Conveyor-Belt, support leg, frame
	Drains	Drains-basket, basin
	Cleaning Tools	Brush, Squeegee,
		Trash Can
	Non-FPE Structures	Pallet
		Shelf
		Skid
		Support
		Table
		Box
		Motor
		Pump
		Electrical enclosure
	FPE Structures	Blending System
		Filler
		Flow-Verter
		Vat
		Pipe
		COP Tank
		Dust Collector
