# Supplementary material for: The choice of 16S rRNA gene sequence analysis impacted characterization of highly variable surface microbiota in dairy processing environments
Source: mSystems. 2024 Oct 21;9(11):e00620-24. doi: 10.1128/msystems.00620-24 (PMC11575208; doi:10.1128/msystems.00620-24)
Supplement: Table S3 — Room categories. [file msystems.00620-24-s0003.xlsx]

## Sheet: Table S.3
	Table S.3. Examples of Room Types classified for each Room Category
	Room Category	Examples
	Raw	Batch
		High Temperature Short Time (HTST) Room
		Raw Blend
	Post-Pasturization	Cheese Room
		Fermentation Room
		Kosher Cheese Room
		Yogurt Room
		Ultrafiltration Room
	Warehouse	Dry Storage
		Cold Storage
		Materials Handling
		Receiving
		Hot Room
	Non-production	Office
		Hallway
	Filling	Filling
