# Supplementary material for: The choice of 16S rRNA gene sequence analysis impacted characterization of highly variable surface microbiota in dairy processing environments
Source: mSystems. 2024 Oct 21;9(11):e00620-24. doi: 10.1128/msystems.00620-24 (PMC11575208; doi:10.1128/msystems.00620-24)
Supplement: Table S4 — Outersect table. [file msystems.00620-24-s0004.xlsx]

## Sheet: Table S.4 
	Table S.4	Non-overlapping genera for each Density and Sequencing Depth category below 1% relative abundance. Listed taxa did not overlap between the OTU and ASV analysis methods.
	Density	High			Medium			Low
	Sequencing Depth	ten	thirty	fifty	ten	thirty	fifty	ten	thirty	fifty
		Actinomyces	Actinomyces	Actinomyces	Alcaligenes	Alcaligenes	Alcaligenes	Acetobacter	Acetobacter	Acetobacter
		Alcaligenes	Alcaligenes	Alcaligenes	Bradyrhizobium	Bradyrhizobium	Bradyrhizobium	Acidovorax	Acidovorax	Acidovorax
		Alishewanella	Alishewanella	Alishewanella	Brevibacillus	Brevibacillus	Brevibacillus	Actinomyces	Actinomyces	Actinomyces
		Aquabacterium	Caulobacter	Caulobacter	Caulobacter	Caulobacter	Caulobacter	Alcaligenes	Alcaligenes	Alcaligenes
		Caulobacter	Cellulomonas	Cellulomonas	Cellulomonas	Cellulomonas	Cellulomonas	Alishewanella	Alishewanella	Alishewanella
		Cellulomonas	Dermacoccus	Dermacoccus	Dermacoccus	Dermacoccus	Dermacoccus	Bradyrhizobium	Bradyrhizobium	Bradyrhizobium
		Clostridium	Devosia	Devosia	Elizabethkingia	Enterobacter	Enterobacter	Brevibacillus	Brevibacillus	Brevibacillus
		Dermacoccus	Enterobacter	Enterobacter	Enterobacter	Faecalibacterium	Faecalibacterium	Caulobacter	Caulobacter	Caulobacter
		Devosia	Georgenia	Georgenia	Faecalibacterium	Georgenia	Georgenia	Cellulomonas	Cellulomonas	Cellulomonas
		Enterobacter	Hafnia	Hafnia	Georgenia	Hafnia	Hafnia	Enterobacter	Enterobacter	Enterobacter
		Georgenia	Kytococcus	Kytococcus	Hafnia	Luteibacter	Luteibacter	Georgenia	Georgenia	Georgenia
		Kytococcus	Leucobacter	Leucobacter	Luteibacter	Lysinibacillus	Lysinibacillus	Lysinibacillus	Lysinibacillus	Lysinibacillus
		Leucobacter	Luteibacter	Luteibacter	Lysinibacillus	Mesorhizobium	Mesorhizobium	Methyloversatilis	Methyloversatilis	Methyloversatilis
		Luteibacter	Lysinibacillus	Lysinibacillus	Modestobacter	Modestobacter	Modestobacter	Modestobacter	Modestobacter	Modestobacter
		Lysinibacillus	Marmoricola	Marmoricola	Mucilaginibacter	Nocardioides	Mucilaginibacter	Nocardioides	Nocardioides	Nocardioides
		Neisseria	Neisseria	Neisseria	Nocardioides	Parachlamydia	Nocardioides	Pediococcus	Parachlamydia	Parachlamydia
		Nocardioides	Nocardioides	Nocardioides	Parachlamydia	Providencia	Parachlamydia	Proteus	Pediococcus	Pediococcus
		Prevotella	Prevotella	Prevotella	Providencia	Pseudoxanthomonas	Providencia	Providencia	Proteus	Proteus
		Providencia	Providencia	Providencia	Pseudoxanthomonas	Reyranella	Pseudoxanthomonas	Rhizobium	Providencia	Providencia
		Pseudonocardia	Pseudonocardia	Pseudonocardia	Reyranella	Rhizobium	Reyranella	Roseburia	Rhizobium	Rhizobium
		Reyranella	Reyranella	Reyranella	Rhizobium	Roseburia	Rhizobium	Salinicoccus	Roseburia	Roseburia
		Salinicoccus	Salinicoccus	Salinicoccus	Roseburia	Serinicoccus	Roseburia	Tepidimonas	Salinicoccus	Salinicoccus
		Serinicoccus	Serinicoccus	Serinicoccus	Serinicoccus	Thermicanus	Serinicoccus	Thermicanus	Tepidimonas	Tepidimonas
		SMB53 (Clostridiaceae)	SMB53 (Clostridiaceae)	SMB53 (Clostridiaceae)	Thermicanus	Williamsia	Thermicanus		Thermicanus	Thermicanus
		Williamsia	Thermicanus	Thermicanus	Williamsia		Williamsia
			Williamsia	Williamsia
