# Supplementary material for: The choice of 16S rRNA gene sequence analysis impacted characterization of highly variable surface microbiota in dairy processing environments
Source: mSystems. 2024 Oct 21;9(11):e00620-24. doi: 10.1128/msystems.00620-24 (PMC11575208; doi:10.1128/msystems.00620-24)
Supplement: Table S5 — Outersect table of low-abundance taxa. [file msystems.00620-24-s0005.xlsx]

## Sheet: TableS5
	Table S.5	Non-overlapping genera for each Density and Sequencing Depth category between 1% and 0.1% relative abundance. Listed taxa did not overlap between the OTU and ASV analysis methods.
	Density	High			Medium			Low
	Sequencing Depth	ten	thirty	fifty	ten	thirty	fifty	ten	thirty	fifty
		Micrococcaceae(family)	Micrococcaceae(family)		Aeromonadaceae (family)	Aeromonadaceae (family)	Aeromonadaceae (family)	Aeromicrobium	Deinococcus	Deinococcus
		Comamonas	Enterobacter		Flavobacterium	Flavobacterium	Flavobacterium	Deinococcus	Enterobacter	Enterobacter
		Enterobacter	Lactobacillales (order)		Carnobacteriaceae (family)	Carnobacteriaceae (family)	Carnobacteriaceae (family)	Enterobacter	Carnobacteriaceae (family)	Carnobacteriaceae(family)
		Lactobacillales (order)	Rahnella					Carnobacteriaceae (family)	Listeria	Listeria
		Rahnella						Listeria
