# Supplementary material for: The choice of 16S rRNA gene sequence analysis impacted characterization of highly variable surface microbiota in dairy processing environments
Source: mSystems. 2024 Oct 21;9(11):e00620-24. doi: 10.1128/msystems.00620-24 (PMC11575208; doi:10.1128/msystems.00620-24)
Supplement: Table S6 — Paired t tests. [file msystems.00620-24-s0006.xlsx]

## Sheet: Table S.6
Table S.6 t-Test: Paired Two Sample for Means for individual environmental surface samples from Table S.1
	Shannon Diversity		Pielou Diversity		Chao1		Aitchinson		Taxonomic Unit
	ASV Method	OTU Method	ASV Method	OTU Method	ASV Method	OTU Method	ASV Method	OTU Method	ASV Method	OTU Method
Mean	1.53364	1.27646	0.417629	0.357843	42.3698	38.8019	31.3368	27.9571	42.1367	38.6667
Variance	0.529639	0.478628	0.0271582	0.0270845	587.895	589.157	60.7159	52.2344	580.072	584.25
Observations	300	300	300	300	300	300	300	300	300	300
Pearson Correlation	0.924895		0.89767		0.932168		0.916993		0.933397
Hypothesized Mean Difference	0		0		0		0		0
df	299		299		299		299		299
t Stat	16.0613		13.8989		6.91599		18.8267		6.82476
P(T<=t) one-tail	1.37982e-42		1.59907e-34		1.41108e-11		5.41222e-53		2.45139e-11
t Critical one-tail	1.64997		1.64997		1.64997		1.64997		1.64997
P(T<=t) two-tail	2.75964e-42		3.19814e-34		2.82216e-11		1.08244e-52		4.90277e-11
t Critical two-tail	1.96793		1.96793		1.96793		1.96793		1.96793
